# Supplementary material for: FDG PET/CT for the early prediction of RAI therapy response in patients with metastatic differentiated thyroid carcinoma
Source: PLoS One. 2019 Jun 25;14(6):e0218416. doi: 10.1371/journal.pone.0218416 (PMC6592523; doi:10.1371/journal.pone.0218416)
Supplement: S1 File — (XLSX) [file pone.0218416.s001.xlsx]

## Sheet: Sheet1
													I-131					FDG PET
#	age at diagnosis	>=45	>=55	sex		histology	stage		T	N	M	M(site)	date1	dose	offTg	Tg-Ab	uptake_visual assessment	date1	uptake_visual assessment	concordance	1	2	3	4	ORR	DCR
1	57.211	1	1	F	0	FvPTC	II	2	3	0	1	lung		200	56.64	70	1		0	3	0	0	1	0	0	0
2	47.1397	1	0	M	1	FTC ( to transform ATC)	IV	4	NA	1b	1	bone		30	11092	371	1		1	1	1	0	0	0	0	0
3	12.4	0	0	F	0	PTC	IV	4	3	1b	1	lung		200	2100	25	1		1	1	1	0	0	0	0	1
4	57.9945	1	1	F	0	FvPTC	IV	4	1a	1b	1	lung		200	4.89	803	1		1	1	1	0	0	0	1	1
5	74.1233	1	1	F	0	FvPTC	IV	4	2	1b	1	lung		200	0.1	21	1		0	2	0	1	0	0	1	1
6	43.5781	0	0	F	0	PTC	IV	4	2	0	1	lung		200	56.27	52	1		1	1	1	0	0	0	1	1
7	55.411	1	1	M	1	FTC	II	2	3	x	1	bone		200	253.9	41	1		1	1	1	0	0	0	0	1
8	67.8986	1	1	M	1	PTC	II	2	3	1b	1	LN		200	608	43	1		1	1	1	0	0	0	0	0
9	58.7123	1	1	M	1	FTC	II	2	3	0	1	lung		200	515.5	22	0		1	3	0	0	1	0	0	1
10	71.5425	1	1	M	1	PTC	II	2	3	1b	1	lung		200	14.08	823	1		1	1	1	0	0	0	0	1
11	70.5671	1	1	F	0	FTC	II	2	3	0	1	bone		30	9234	173	1		1	1	1	0	0	0	1	1
12	49.1425	1	0	M	1	PTC	IV	4	3	1b	1	LN		200	8.55	20	0		0	2	0	1	0	0	0	1
13	31.1616	0	0	F	0	PTC	I	1	1b	1	1	bone		250	15.81	28	1		0	2	0	1	0	0	1	1
14	63.0904	1	1	F	0	PTC	IV	4	4a	1b	1	LN		150	76.6	20	1		0	2	0	1	0	0	1	1
15	76.8767	1	1	M	1	FTC	IV	4	1b	0	1	lung		150	3.86	36	1		0	2	0	1	0	0	1	1
16	68.4795	1	1	F	0	PTC (pd carcinoma from PTC, columnar cell variant)	IV	4	3	0	1	lung		200	447.8	20	0		1	3	0	0	1	0	0	0
17	47.4822	1	0	F	0	PTC-DSV	IV	4	3	1b	1	bone		250	909.5	25	1		1	1	1	0	0	0	1	1
18	66.2192	1	1	M	1	PDC (insular cancer)	IV	4	3	x	1	bone		200	39.92	21	1		0	1	1	0	0	0	0	1
19	40.3452	0	0	F	0	PTC	I	1	3	0	1	lung		200	14.59	20	1		1	1	1	0	0	0	0	1
20	35.811	0	0	F	0	PTC	IV	4	3	1b	1	lung		200	5.57	71	1		0	2	0	1	0	0	1	1
21	55.2356	1	1	F	0	PTC	IV	4	3	1b	1	lung		200	425	20	0		0	4	0	0	0	1	0	1
22	68.6384	1	1	F	0	PTC	IV	4	1a	x	1	lung		200	623	42	1		1	1	1	0	0	0	0	1
23	52.5151	1	0	F	0	PTC	I	1	3	0	1	lung		200	14	25	1		1	1	1	0	0	0	0	1
24	62.2466	1	1	M	1	PTC	II	2	2	0	1	lung		200	182	25	0		0	4	0	0	0	1	0	0
25	55.8685	1	1	F	0	PTC	II	2	3	1	1	lung		200	0.76	96	0		1	3	0	0	1	0	0	0
26	57.9288	1	1	F	0	FTC	I	1	2	0	1	lung		200	7.67	20	1		0	2	0	1	0	0	1	1
27	55.2849	1	1	M	1	PTC with anaplastic foci (tall/columnar cell variant)	III	3	4a	x	1	bone		200	181	34	0		1	2	0	1	0	0	0	0
28	68.6247	1	1	F	0	PTC	II	2	1a	1	1	LN		150	17.37	20	0		1	3	0	0	1	0	0	1
29	48.8959	1	0	F	0	PTC	I	1	2	x	1	LN		200	32.3	25	1		1	3	0	0	1	0	0	0
30	48.4082	1	0	F	0	PTC	II	2	2	1	1	lung		200	92.37	25	0		1	3	0	0	1	0	1	1
31	46.4055	1	0	F	0	PTC	I	1	3	x	1	LN		30	50.7	60	0		1	3	0	0	1	0	1	1
32	34.7753	0	0	M	1	PTC	II	2	2	0	1	bone		200	16000	78	1		1	1	1	0	0	0	0	0
33	56.2877	1	1	F	0	PTC (ATC from PTC)	II	2	3	1a	1	LN		250	0.1	3747	0		1	3	0	0	1	0	0	1
34	70.1808	1	1	F	0	FTC	I	1	2	0	1	lung		150	0.1	363	1		0	2	0	1	0	0	1	1
35	21.0192	0	0	M	1	PTC	I	1	3	1	1	LN		150	0.1	224	1		0	2	0	1	0	0	0	1
36	73.5178	1	1	F	0	FTC	IV	4	3	1	1	bone		200	1744	25	1		1	1	1	0	0	0	0	0
37	57.9589	1	1	F	0	FTC	IV	4	3	1	1	bone		250	2180	125	1		1	1	1	0	0	0	0	0
38	71.8795	1	1	F	0	FvPTC	IV	4	4a	1a	1	bone		200	191.34	35	1		1	1	1	0	0	0	0	1
39	58.411	1	1	F	0	fvPTC	IV	4	2	1a	1	lung		200	161.55	36	1		1	1	1	0	0	0	0	0
40	42.4192	0	0	F	0	FTC	II	2	3	1	1	bone		100	153	20	1		1	1	1	0	0	0	0	1
41	21.0521	0	0	M	1	PTC	II	2	4a	1b	1	lung		150	4300	126	1		1	1	1	0	0	0	1	1
42	54.0959	1	0	M	1	FTC	I	1	2	1b	1	lung		150	119.57	57	1		1	1	1	0	0	0	1	1
43	74	1	1	F	0	FTC	IV	4	1a	x	1	lung		200	3267	79	0		1	3	0	0	1	0	1	1
44	68	1	1	M	1	PDC	IV	4	3	x	1	lung		200	253.9	41	1		0	2	0	1	0	0	1	1
45	53	1	0	F	0	PTC	IV	4	3	1b	1	lung		200	1233.6	47	0		1	3	0	0	1	0	0	0
46	71	1	1	M	1	PTC	IV	4	3	1b	1	lung		150	13.76	22	0		1	3	0	0	1	0	0	0
47	18	0	0	F	0	PTC	I	1	3	1a	1	LN		30	7.42	52	1		0	2	0	1	0	0	1	1
48	55	1	0	M	1	PDC	IV	4	3a	x	1	lung		200	1189.9	45	0		0	4	0	0	0	1	1	0
49	58	1	1	F	0	FTC	IV	4	3a	0	1	lung		200	2545.4	107	1		0	2	0	1	0	0	0	1
50	66	1	1	M	1	FTC	IV	4	3	0	1	bone		200	11590	300	1		1	1	1	0	0	0	0	1
51	61	1	1	M	1	PDC	II	2	3	0	1	LN		150	92.42	53	0		0	4	0	0	0	1	1	1
52	36	0	0	M	1	PTC	II	2	3	1a	1	lung		150	189.5	21	1		0	2	0	1	0	0	1	1
53	43	0	0	F	0	PTC (tall cell)	II	2	3	1a	1	LN		150	13.23	21	0		1	3	0	0	1	0	0	0
54	76	1	1	F	0	FTC	IV	4	3	0	1	lung		200	61.64	20	1		1	1	1	0	0	0	1	1
55	63	1	1	F	0	PTC (with anaplastic ca)	IV	4	3	1b	1	lung		150	1.7	31	0		1	3	0	0	1	0	1	1

## Sheet: Sheet2
				I-131											FDG PET
# of lesions	# of patient	lesion	organ	date1	offTg	Tg-Ab	lesion	lesion count (kcnt)	aorta count (kcnt)	ratio	uptake	grade	lesional response	lesional DCR	date1	lesion	SUV	uptake	grade	concordance	1	2	3	4	responder	DCR
1	1	RML	lung		56.64	70	RML	20	312	0.0641026	0	0	0	0		RML	1.8	1	1	3	0	0	1	0	0	0
2		LUL	lung				LUL	ㅡ		0	0	0	0	0		LUL	0.6	0	0	4	0	0	0	1	0	0
3	2	sternum	bone		11092	371	sternum	17335	203	85.3941	1	3	0	0		sternum	35.32	1	3	1	1	0	0	0	0	0
4		T10	bone				T10	8988		44.2759	1	2	0	0		T10	10.07	1	3	1	1	0	0	0	0	0
5		L5	bone				L5	23293		114.744	1	3	0	1		L5	2.93	1	1	1	1	0	0	0	0	1
6		sacrum	bone				sacrum	25337		124.813	1	3	0	1		sacrum	2.78	1	1	1	1	0	0	0	0	1
7		left ilium	bone				left ilium	7613		37.5025	1	2	0	1		left ilium	2.53	1	1	1	1	0	0	0	0	1
8	3	RLL	lung		1319	59	RLL	264	93	2.83871	1	1	0	1		RLL	1.2	1	1	1	1	0	0	0	0	1
9		LLL	lung				LLL	242		2.60215	1	1	0	1		LLL	1.1	1	1	1	1	0	0	0	0	1
10	4	3A LN	LN		<0.1	76	3A LN	25976	119	218.286	1	3	1	1		3A LN	3.8	1	1	1	1	0	0	0	1	1
11		RUL	lung				RUL	2452		20.605	1	2	1	1		RUL	0.71	0	0	2	0	1	0	0	1	1
12		RLL	lung				RML	6684		56.1681	1	3	1	1		RML	1.44	1	1	2	0	1	0	0	1	1
13		LUL	lung				RLL	1940		16.3025	1	2	1	1		LUL	1.05	1	1	2	0	1	0	0	1	1
14		LLL	lung				LLL	7233		60.7815	1	3	1	1		LLL	1.63	1	1	2	0	1	0	0	1	1
15		L3	bone				L3	6274		52.7227	1	3	1	1		L3	2.31	0	0	2	0	1	0	0	1	1
16	5	RUL	lung		1.79	<20	RUL	2787	189	14.746	1	2	1	1		RUL	ㅡ	0	0	2	0	1	0	0	1	1
17		RLL	lung				RLL	5371		28.418	1	2	1	1		RLL	ㅡ	0	0	2	0	1	0	0	1	1
18		right pleura	lung				right pleura	3071		16.2487	1	2	1	1		right pleura	ㅡ	0	0	2	0	1	0	0	1	1
19		LUL	lung				LUL	1615		8.54497	1	1	1	1		LUL	ㅡ	0	0	2	0	1	0	0	1	1
20		LLL	lung				LLL	1830		9.68254	1	1	1	1		LLL	ㅡ	0	0	2	0	1	0	0	1	1
21		left pleura	lung				left pleura	2052		10.8571	1	2	1	1		left pleura	ㅡ	0	0	2	0	1	0	0	1	1
22	6	RML	lung		56.27	52	RML	14746	52	283.577	1	3	1	1		RML	1.32	1	1	1	1	0	0	0	1	1
23		RLL1	lung				RLL1	14138		271.885	1	3	1	1		RLL1	2.64	1	1	1	1	0	0	0	1	1
24		RLL2	lung				RLL2	32760		630	1	3	1	1		RLL2	1.51	1	1	1	1	0	0	0	1	1
25		LLL	lung				LLL	9585		184.327	1	3	1	1		LLL	0.94	0	0	2	0	1	0	0	1	1
26	7	right 11th rib	bone		9.61	25	right 11th rib	11486	896	12.8192	1	2	0	1		right 11th rib	2.6	1	1	1	1	0	0	0	0	1
27	8	left SCN	LN		887.5	47	left SCN	1039	128	8.11719	1	1	0	0		left SCN	15.5	1	3	1	1	0	0	0	0	0
28		1R	LN				1R	755		5.89844	1	1	0	0		1R	10.47	1	3	1	1	0	0	0	0	0
29	9	RUL	lung		515.5	22	RUL	149	43	3.46512	1	1	0	1		RUL	1.23	1	1	1	1	0	0	0	0	1
30		LUL	lung				RLL	258		6	1	1	0	1		RLL	2.66	1	1	3	0	0	1	0	0	1
31		LLL	lung				LLL	1523		35.4186	1	2	0	1		LLL	3.77	1	1	1	1	0	0	0	0	1
32	10	RUL	lung		10.22	357	RUL	6332	511	12.3914	1	2	0	1		RUL	14.6	1	3	1	1	0	0	0	0	1
33		RLL	lung				RLL	352		0.688845	0	0	0	1		RLL	1.2	1	1	3	0	0	1	0	0	1
34		LLL	lung				LLL	590		1.1546	0	1	0	1		LLL	1.9	1	1	3	0	0	1	0	0	1
35	11	T1	bone		9234	173	T1	30175	281	107.384	1	3	1	1		T1	8.85	1	2	1	1	0	0	0	1	1
36		L2	bone				L2	5593		19.9039	1	2	1	1		L2	10.27	1	3	1	1	0	0	0	1	1
37		L4	bone				L4	28996		103.189	1	3	1	1		L4	8.64	1	2	1	1	0	0	0	1	1
38		sternum	bone				sternum	8825		31.4057	1	2	1	1		sternum	3.42	1	2	1	1	0	0	0	1	1
39		right ilium	bone				right ilium	19052		67.8007	1	3	1	1		right ilium	9.91	1	2	1	1	0	0	0	1	1
40	12	right SCN	LN		8.55	<20	right SCN	44	22	2	1	1	0	1		right SCN	2.4	0	0	2	0	1	0	0	0	1
41	13	T4	bone		15.81	28	T4	6124	74	82.7568	1	3	1	1		T4	2.3	0	0	2	0	1	0	0	1	1
42		T7	bone				T6	644		8.7027	1	1	0	1		T7	2.6	1	1	1	1	0	0	0	0	1
43	14	right neck LN	LN		76.6	<20	right neck LN	28738	227	126.599	1	3	1	1		right neck LN	0	0	0	2	0	1	0	0	1	1
44		RUL	lung				RUL	127		0.559471	0	0	1	1		RUL	1.1	1	1	3	0	0	1	0	1	1
45		RML	lung				RML	132		0.581498	0	0	1	1		RML	0.63	0	0	4	0	0	0	1	1	1
46		RLL	lung				RLL	268		1.18062	0	0	1	1		RLL	0.78	0	0	4	0	0	0	1	1	1
47	15	RUL	lung		3.86	36	RUL	335	14	23.9286	1	3	0	1		RUL	ㅡ	0	0	2	0	1	0	0	0	1
48		LUL	lung				LUL	592		42.2857	1	3	0	1		LUL	ㅡ	0	0	2	0	1	0	0	0	1
49	16	RML	lung		447.8	20	RML	42	131	0.320611	0	0	0	0		RML	1.78	1	1	3	0	0	1	0	0	0
50		RLL	lung				RLL	83		0.633588	0	0	0	0		RLL	4.24	1	2	3	0	0	1	0	0	0
51		LLL	lung				LLL	98		0.748092	0	0	0	0		LLL	3.14	1	2	3	0	0	1	0	0	0
52	17	skull base	bone		909.5	<25	skull base	11048	64	172.625	1	3	1	1		skull base	5.45	1	2	1	1	0	0	0	1	1
53		T3	bone				T3	3387		52.9219	1	3	1	1		T3	9.58	1	2	1	1	0	0	0	1	1
54		sacrum	bone				sacrum	1004		15.6875	1	2	1	1		sacrum	6.33	1	2	1	1	0	0	0	1	1
55		right ilium	bone				right ilium	12632		197.375	1	3	0	1		right ilium	13.72	1	3	1	1	0	0	0	0	1
0	18	prevascular LN	LN		534	34	prevascular LN	806	130	6.2	1	1	1	1		prevascular LN	1.96	0	0	1	1	0	0	0	1	1
57		sternum	bone				sternum	466		3.58462	1	2	0	1		sternum	3.11	1	1	1	1	0	0	0	0	1
58	19	RLL	lung		13.84	<20	RLL	72	40	1.8	0	0	0	1		RML		0	0	4	0	0	0	1	0	1
59		RUL	lung				RUL	30		0.75	0	0	0	1		RLL		0	0	4	0	0	0	1	0	1
60	20	LLL	lung		171.58	<25	LLL	101	46	2.19565	1	1	1	1		LLL	0.63	0	0	2	0	1	0	0	1	1
61	21	RUL	lung		750.2	50	RUL	3	9	0.333333	0	0	0	1		RUL	0.65	0	0	4	0	0	0	1	0	1
62		RML	lung				RML	7		0.777778	0	0	0	1		RML	ㅡ	0	0	4	0	0	0	1	0	1
63		RLL	lung				RLL	16		1.77778	0	0	0	1		RLL	ㅡ	0	0	4	0	0	0	1	0	1
64		LUL	lung				LUL	5		0.555556	0	0	0	1		LUL	ㅡ	0	0	4	0	0	0	1	0	1
65		LLL	lung				LLL	107		11.8889	1	2	1	1		LLL	ㅡ	0	0	2	0	1	0	0	1	1
66	22	RUL	lung		623	42	RUL	5451	101	53.9703	1	3	1	1		RUL	7.74	1	2	1	1	0	0	0	1	1
67		RML	lung				RML	350		3.46535	1	1	1	1		RML	0.87	0	0	2	0	1	0	0	1	1
68		RLL	lung				RLL	4628		45.8218	1	2	1	1		RLL	2.06	1	1	2	0	1	0	0	1	1
69		LUL	lung				LUL	372		3.68317	1	1	1	1		LUL	1.74	1	1	2	0	1	0	0	1	1
70		LLL	lung				LLL	1737		17.198	1	2	1	1		LLL	1.86	1	1	2	0	1	0	0	1	1
71	26	RLL1	lung		7.67	<20	RLL1	13958	20	697.9	1	3	1	1		RLL1	1.62	1	1	2	0	1	0	0	1	1
72		RLL2	lung				RLL2	2523		126.15	1	3	1	1		RLL2	ㅡ	0	0	2	0	1	0	0	1	1
73		LUL	lung				LUL	709		35.45	1	2	1	1		LUL	ㅡ	0	0	2	0	1	0	0	1	1
74		LLL	lung				LLL	626		31.3	1	2	1	1		LLL	ㅡ	0	0	2	0	1	0	0	1	1
75	38	RML	lung		191.34	35	RML	2764	405	6.82469	1	1	0	1		RML	ㅡ	0	0	2	0	1	0	0	0	1
76		left 7th rib	bone				left 7th rib	12676		31.2988	1	2	0	1		left 7th rib	2.2	1	1	1	1	0	0	0	0	1
77	39	RUL	lung		161.55	36	RUL	1622	72	22.5278	1	2	0	0		RUL	4.8	1	1	1	1	0	0	0	0	0
78		RML	lung				RML	744		10.3333	1	2	0	1		RML	0.8	0	0	2	0	1	0	0	0	1
79		RLL	lung				RLL	397		5.51389	1	1	0	1		RLL	2.1	1	1	1	1	0	0	0	0	1
80		LUL	lung				LUL	4823		66.9861	1	3	1	1		LUL	2.3	1	1	1	1	0	0	0	1	1
81		LLL	lung				LLL	75		1.04167	0	0	0	1		LLL	0.9	0	0	2	0	1	0	0	0	1
82	40	T11/12	bone		153	<20	T11/12	263	5	52.6	1	3	0	1		T11/12	3.2	1	1	1	1	0	0	0	0	1
83	41	lung	lung		4300	126	lung	27328	270	101.215	1	3	1	1		lung	0.5	0	0	2	0	1	0	0	1	1
84		LN	LN				2R	17590		65.1481	1	3	0	0		2R	1.7	1	0	1	1	0	0	0	0	0
85	42	RLL	lung		119.57	57	RLL	7938	25	317.52	1	3	1	1		RLL	2.2	1	1	1	1	0	0	0	1	1
86	39	RLL1	lung		3267	79	RLL1	24	10.1	2.37624	0	1	1	1		RLL1	31.4	1	3	3	0	0	1	0	1	1
87		RLL2	lung				RLL2	12		1.18812	0	0	1	1		RLL2	22.4	1	3	3	0	0	1	0	1	1
88		LLL1	lung				LLL1	5		0.49505	0	0	1	1		LLL1	26.1	1	3	3	0	0	1	0	1	1
89		LLL2	lung				LLL2	7		0.693069	0	0	1	1		LLL2	22.4	1	3	3	0	0	1	0	1	1
90	40	RML	lung		253.9	41	RML	8320	337.5	24.6519	1	2	1	1		RML	1.13	0	0	2	0	1	0	0	1	1
91	41	LLL1	lung		1233.6	47	LLL1	63	19.7	3.19797	0	1	0	0		LLL1	13	1	3	3	0	0	1	0	0	0
92		RLL1	lung				RLL1	33		1.67513	0	0	0	0		RLL1	2.3	0	1	4	0	0	0	1	0	0
93		RLL2	lung				RLL2	41		2.08122	0	1	0	0		RLL2	8.4	1	2	3	0	0	1	0	0	0
94		LLL2	lung				LLL2	27		1.37056	0	0	0	0		LLL2	5.2	1	2	3	0	0	1	0	0	0
95	42	LLL	lung		13.76	22	LLL	195	248.2	0.785657	0	0	0	0		LLL	3.1	1	1	3	0	0	1	0	0	0
96		LUL1	lung				LUL1	137		0.551974	0	0	0	0		LUL1	3	1	1	3	0	0	1	0	0	0
97		LUL2	lung				LUL2	98		0.394843	0	0	0	0		LUL2	3.2	1	1	3	0	0	1	0	0	0
98	43	LN	LN		7.42	52	right SCN	21400	112	191.071	1	3	1	1		right SCN	0.9	0	0	2	0	1	0	0	1	1
99	44	LLL	lung		1189.9	45	LLL	46	50.3	0.914513	0	0	0	1		LLL	1.2	0	0	4	0	0	0	1	0	1
100		RUL1	lung				RUL1	16		0.318091	0	0	0	1		RUL1	0.3	0	0	4	0	0	0	1	0	1
101		RUL2	lung				RUL2	17		0.337972	0	0	0	1		RUL2	0.4	0	0	4	0	0	0	1	0	1
102	45	LLL	lung		2545.4	107	LLL	213	30	7.1	1	1	0	1		LLL	0.8	0	0	2	0	1	0	0	0	1
103		LUL1	lung				LUL1	1470		49	1	2	0	1		LUL1	1.3	0	0	2	0	1	0	0	0	1
104		LUL2	lung				LUL2	92		3.06667	1	1	0	1		LUL2	1.1	0	0	2	0	1	0	0	0	1
105		RML	lung				RML	164		5.46667	1	1	0	1		RML	0.4	0	0	2	0	1	0	0	0	1
106		RLL	lung				RLL	146		4.86667	1	1	0	1		RLL	0.9	0	0	2	0	1	0	0	0	1
107		left 6th rib	bone				left 6th rib	190		6.33333	1	1	0	1		left 6th rib	1.5	0	0	2	0	1	0	0	0	1
108	46	left 5th rib	bone		11590	300	left 5th rib	29310	51	574.706	1	3	0	0		left 5th rib	2.7	1	1	1	1	0	0	0	0	0
109		sternum	bone				sternum	3760		73.7255	1	3	0	1		sternum	2.4	1	0	1	1	0	0	0	0	1
110		T10	bone				T10	5590		109.608	1	3	0	0		T10	3	1	1	1	1	0	0	0	0	0
113	48	left neck level IV	LN		92.42	53	left neck level IV	211	66	3.19697	1	1	1	1		left neck level IV	1.7	0	0	2	0	1	0	0	1	1
114	49	LUL	lung		189.5	21	LUL	406	165	2.46061	1	1	1	1		LUL	1.6	0	0	2	0	1	0	0	1	1
115		RUL	lung				RUL	192		1.16364	1	0	1	1		RUL	0.7	0	0	2	0	1	0	0	1	1
116	50	left neck level II	LN		7.36	33	left neck level II	10	17	0.588235	0	0	0	0		left neck level II	3	1	1	3	0	0	1	0	0	0
117		left neck level III	LN				left neck level III	14		0.823529	0	0	0	0		left neck level III	3.7	1	1	3	0	0	1	0	0	0
118		left neck level IV	LN				left neck level IV	21		1.23529	0	0	0	0		left neck level IV	1.8	1	0	4	0	0	0	1	0	0
120	52	T1	bone		61.64	<20	T1	26060	134.4	193.899	1	3	1	1		T1	3.9	1	1	1	1	0	0	0	1	1
121		RLL	lung				RLL	2890		21.503	1	2	1	1		RLL	1.1	0	0	2	0	1	0	0	1	1
122	53	RUL	lung		52.19	<20	RUL	748	115.3	6.48742	1	1	2	2		RUL	11.3	1	3	1	1	0	0	0	1	1
123		RLL	lung				RLL	133		1.15351	0	0	2	2		RLL	0.8	0	0	2	0	1	0	0	1	1
124		LLL	lung				LLL	184		1.59584	0	0	2	2		LLL	8.4	1	2	1	1	0	0	0	1	1
